# Supplementary material for: Targeted Serum Organic-Acid Profiling Identifies Candidate Metabolic Signatures in Peripartum Cardiomyopathy: A Case-Control Study
Source: Int J Mol Sci. 2026 Jul 20;27(14):6451. doi: 10.3390/ijms27146451 (PMC13411956; doi:10.3390/ijms27146451)
Supplement: Supplementary file 1 [file ijms-27-06451-s001.zip]

Archive with 1 entries (1 files):
- ijms-4297076-supplementary.xlsx
