# Supplementary material for: Targeted Serum Organic-Acid Profiling Identifies Candidate Metabolic Signatures in Peripartum Cardiomyopathy: A Case-Control Study
Source: Int J Mol Sci. 2026 Jul 20;27(14):6451. doi: 10.3390/ijms27146451 (PMC13411956; doi:10.3390/ijms27146451)
Supplement: Supplementary file 1 [file ijms-27-06451-s001.zip › ijms-4297076-supplementary.xlsx]

## Sheet: Supplementary Table S2
Supplementary Table S2. Distributional assessment and non-parametric sensitivity analysis of log2-transformed serum organic-acid metabolites
PPCM = peripartum cardiomyopathy; HC = healthy control. Welch’s t-test and Mann–Whitney U tests are two-sided. BH-FDR q values were computed using the Benjamini-Hochberg procedure across all 54 analyzed metabolites.
Rank_by_Welch_p	Metabolite	Raw_column_name	PPCM_n	HC_n	PPCM_Shapiro_Wilk_p	HC_Shapiro_Wilk_p	Welch_t_test_p	Welch_BH_FDR_q	Mann_Whitney_U_statistic	Mann_Whitney_U_p	Mann_Whitney_BH_FDR_q	log2FC_PPCM_minus_HC	FC_2^log2FC	Hedges_g	PPCM_mean_log2	PPCM_SD_log2	HC_mean_log2	HC_SD_log2	Direction	Welch_FDR_significant	MW_FDR_significant
1	Homogentisic Acid	HOMOGENTISIC_ACID	40	40	0.587556	0.828724	1.81511e-07	9.80159e-06	1308	1.04261e-06	5.63009e-05	0.695658	1.61962	1.26896	0.743155	0.557987	0.0474964	0.527425	Higher in PPCM	Yes	Yes
2	Lactic Acid	LACTIC_ACID	40	40	0.936135	0.719339	0.000286227	0.00772813	433	0.000420856	0.0113631	-0.701388	0.61498	-0.841898	-0.437322	0.874923	0.264067	0.772	Lower in PPCM	Yes	Yes
3	2-Oxoadipicacid	2_OXOADIPICACID	40	40	0.923706	0.825358	0.0143629	0.258533	1052	0.015518	0.279323	0.299085	1.23036	0.554741	0.335063	0.566953	0.0359777	0.498752	Higher in PPCM	No	No
4	Hexanonylglicine	HEXANONYLGLICINE	40	40	0.906623	0.790433	0.0408617	0.551633	1019	0.035508	0.479358	0.259542	1.1971	0.460494	0.153656	0.55985	-0.105885	0.556502	Higher in PPCM	No	No
5	Succinic Acid	SUCCINIC_ACID	40	40	0.831641	0.558111	0.0782023	0.73016	638	0.120176	0.764884	-0.270483	0.829042	-0.395218	-0.172387	0.671556	0.0980956	0.683962	Lower in PPCM	No	No
6	Oxoproline	OXOPROLINE	40	40	0.370877	0.0374449	0.0842762	0.73016	618	0.0807268	0.726541	-0.269316	0.829713	-0.387258	-0.0203304	0.675337	0.248985	0.701876	Lower in PPCM	No	No
7	Methyl Malonic Acid	METHYL_MALONIC_ACID	40	40	0.000819943	0.216155	0.0977693	0.73016	1009	0.0448251	0.484111	0.212211	1.15846	0.371126	0.1028	0.576507	-0.109411	0.555881	Higher in PPCM	No	No
8	2 OH 3 Methyl Pentanoic Acid	2_OH_3_METHYL_PENTANOIC_ACID	40	40	0.145433	0.351793	0.147597	0.73016	910	0.292037	0.764884	0.224248	1.16817	0.323901	0.0834295	0.704678	-0.140818	0.666092	Higher in PPCM	No	No
9	2-OH Glutaric Acid	2_OH_GLUTARIC_ACID	40	40	0.224207	0.489937	0.187138	0.73016	697	0.323983	0.764884	-0.211008	0.863933	-0.294706	-0.142476	0.723309	0.0685322	0.694578	Lower in PPCM	No	No
10	3-OH-3-Methylglutaricacid	3_OH_3_METHYLGLUTARICACID	40	40	0.889827	0.565553	0.196078	0.73016	928	0.219872	0.764884	0.185181	1.13696	0.288778	0.200355	0.658209	0.0151745	0.611055	Higher in PPCM	No	No
11	Fumaricacid	FUMARICACID	40	40	0.0929058	0.760228	0.215111	0.73016	939	0.182625	0.764884	0.229166	1.17216	0.276772	0.132608	0.800454	-0.0965581	0.83911	Higher in PPCM	No	No
12	N- Acetyltyrosine	N_ACETYLTYROSINE	40	40	0.793449	0.507958	0.215921	0.73016	704	0.358122	0.764884	-0.1738	0.886505	-0.276276	-0.189842	0.614322	-0.0160426	0.631584	Lower in PPCM	No	No
13	2 OH Isocabroic Acid	2_OH_ISOCABROIC_ACID	40	40	0.958875	0.382471	0.257906	0.73016	925	0.230916	0.764884	0.185132	1.13692	0.252423	0.179237	0.670534	-0.00589493	0.778162	Higher in PPCM	No	No
14	Sebacic Acid	SEBACIC_ACID	40	40	0.848536	0.449848	0.260704	0.73016	693	0.305459	0.764884	-0.154802	0.898256	-0.2509	-0.0271378	0.630675	0.127664	0.590739	Lower in PPCM	No	No
15	3-Methyl-2-Oxovaleric Acid	3_METHYL_2_OXOVALERIC_ACID	40	40	0.0586999	0.47961	0.268693	0.73016	867	0.52224	0.827451	0.187685	1.13893	0.246706	0.125786	0.728589	-0.0618996	0.77747	Higher in PPCM	No	No
16	Citric Acid	CITRIC_ACID	40	40	0.889873	0.926806	0.282487	0.73016	677	0.238495	0.764884	-0.154968	0.898152	-0.239658	-0.107783	0.642669	0.0471855	0.638089	Lower in PPCM	No	No
17	2-OH Butyricacid	2_OH_BUTYRICACID	40	40	0.116551	0.0630775	0.28323	0.73016	908	0.30094	0.764884	0.169451	1.12463	0.239299	0.10387	0.670161	-0.0655803	0.731081	Higher in PPCM	No	No
18	2-Keto Glutaric Acid	2_KETO_GLUTARIC_ACID	40	40	0.488117	0.320575	0.303878	0.73016	689	0.287652	0.764884	-0.154556	0.898409	-0.229199	-0.0857994	0.650778	0.0687563	0.684446	Lower in PPCM	No	No
19	Succinylacetone	SUCCINYLACETONE	40	40	0.0404534	0.684506	0.305088	0.73016	906	0.310023	0.764884	0.15006	1.10962	0.228619	0.0693406	0.646639	-0.0807196	0.653434	Higher in PPCM	No	No
20	Subericacid	SUBERICACID	40	40	0.2589	0.836714	0.305375	0.73016	692	0.30094	0.764884	-0.156264	0.897346	-0.228489	-0.107399	0.699588	0.0488644	0.654262	Lower in PPCM	No	No
21	Tiglylglycine	TIGLYLGLYCINE	40	40	0.625873	0.352555	0.334345	0.73016	872	0.491447	0.827451	0.136562	1.09928	0.215123	0.0581343	0.644875	-0.0784277	0.612066	Higher in PPCM	No	No
22	3 OH Isovaleric Acid	3_OH_ISOVALERIC_ACID	40	40	0.104382	0.754661	0.338884	0.73016	843	0.682572	0.898997	0.135879	1.09876	0.213225	0.100526	0.723181	-0.0353526	0.523072	Higher in PPCM	No	No
23	Suberylglycine	SUBERYLGLYCINE	40	40	0.626308	0.931603	0.358874	0.73016	909	0.296466	0.764884	0.138368	1.10066	0.2044	0.124095	0.638414	-0.0142729	0.700959	Higher in PPCM	No	No
24	3-OH Isobutyrate	3_OH_ISOBUTYRATE	40	40	0.036898	0.0396851	0.366779	0.73016	974	0.0950174	0.732992	0.138881	1.10105	0.201037	0.171896	0.705559	0.0330158	0.662062	Higher in PPCM	No	No
25	3-Methyl Crotonyl Glycine	3_METHYL_CROTONYL_GLYCINE	40	40	0.592436	0.426124	0.373048	0.73016	730	0.503646	0.827451	-0.142118	0.906188	-0.19841	-0.0147848	0.735704	0.127333	0.68203	Lower in PPCM	No	No
26	Orotic Acid	OROTIC_ACID	40	40	0.995832	0.955056	0.381579	0.73016	703	0.353111	0.764884	-0.143597	0.90526	-0.1949	-0.106756	0.788595	0.036841	0.665533	Lower in PPCM	No	No
27	3 OH Pentanoic Acid	3_OH_PENTANOIC_ACID	40	40	0.670996	0.00462115	0.382666	0.73016	895	0.363178	0.764884	0.128519	1.09317	0.194422	0.183134	0.655856	0.0546151	0.653451	Higher in PPCM	No	No
28	2-OH Phenylacetic Acid	2_OH_PHENYLACETIC_ACID	40	40	0.098502	0.938127	0.386904	0.73016	676	0.234684	0.764884	-0.121601	0.919167	-0.192691	-0.110433	0.639696	0.011168	0.609914	Lower in PPCM	No	No
29	3-OH Butyricacid	3_OH_BUTYRICACID	40	40	0.255758	0.377267	0.392123	0.73016	916	0.266397	0.764884	0.127939	1.09273	0.190608	0.0213461	0.725609	-0.106593	0.597711	Higher in PPCM	No	No
30	Pyruvic Acid	PYRUVIC_ACID	40	40	0.781788	0.736138	0.440955	0.772921	882	0.432903	0.827451	0.120674	1.08724	0.171544	-0.00450774	0.637225	-0.125182	0.751428	Higher in PPCM	No	No
31	4-OH Phenyl Aceticacid	4_OH_PHENYL_ACETICACID	40	40	0.219879	0.367102	0.452745	0.772921	894	0.368278	0.764884	0.110689	1.07974	0.167115	0.0465865	0.638626	-0.0641027	0.67286	Higher in PPCM	No	No
32	Glutaconic Acid	GLUTACONIC_ACID	40	40	0.71256	0.504692	0.466895	0.772921	728	0.491447	0.827451	-0.120817	0.919666	-0.161922	-0.0265572	0.787677	0.0942602	0.686774	Lower in PPCM	No	No
33	N-Isovaleryglycine	N_ISOVALERYGLYCINE	40	40	0.733778	0.75233	0.472341	0.772921	737	0.547569	0.827451	-0.11284	0.924766	-0.159928	0.0186858	0.707967	0.131526	0.689435	Lower in PPCM	No	No
34	2 OH Isovaleric Acid	2_OH_ISOVALERIC_ACID	40	40	0.886889	0.38716	0.491667	0.780882	849	0.640721	0.898997	0.0962797	1.06901	0.153007	0.118045	0.641682	0.0217653	0.604114	Higher in PPCM	No	No
35	Malonicacid	MALONICACID	40	40	0.37521	0.710164	0.512103	0.790102	738	0.553995	0.827451	-0.110166	0.926481	-0.145845	0.03761	0.769832	0.147776	0.725668	Lower in PPCM	No	No
36	N-Acetyl Asparticacid	N_ACETYL_ASPARTICACID	40	40	0.613216	0.858306	0.537803	0.806705	712	0.399805	0.79961	-0.0973041	0.934778	-0.137058	-0.0558126	0.744346	0.0414915	0.659277	Lower in PPCM	No	No
37	3-Methylglutaconicacid	3_METHYLGLUTACONICACID	40	40	0.811363	0.72215	0.570061	0.831981	726	0.479409	0.827451	-0.0914874	0.938555	-0.126312	-0.00859203	0.697369	0.0828953	0.736715	Lower in PPCM	No	No
38	3-Methyl Glutaric Acid	3_METHYL_GLUTARIC_ACID	40	40	0.429158	0.697215	0.608308	0.862911	766	0.747185	0.943957	-0.0824302	0.944465	-0.113955	-0.173612	0.745553	-0.0911818	0.685969	Lower in PPCM	No	No
39	Glutaric Acid	GLUTARIC_ACID	40	40	0.631546	0.715835	0.644151	0.862911	818	0.866273	0.974558	0.0635031	1.045	0.102688	0.00866205	0.625676	-0.0548411	0.598916	Higher in PPCM	No	No
40	4-OH Phenyl Lacticacid	4_OH_PHENYL_LACTICACID	40	40	0.481649	0.663201	0.65131	0.862911	768	0.761807	0.943957	-0.0719004	0.951384	-0.100485	0.084684	0.773848	0.156584	0.636777	Lower in PPCM	No	No
41	Malicacid	MALICACID	40	40	0.7927	0.825876	0.655173	0.862911	755	0.668504	0.898997	-0.0734372	0.950371	-0.0992779	0.147423	0.730304	0.220861	0.734846	Lower in PPCM	No	No
42	2-Methylcitrate	2_METHYLCITRATE	40	40	0.326866	0.806537	0.7024	0.885922	735	0.534829	0.827451	-0.0524913	0.96427	-0.0849241	0.0071212	0.603466	0.0596125	0.620682	Lower in PPCM	No	No
43	N-3-Phenylproponylglicine	N_3_PHENYLPROPONYLGLICINE	40	40	0.66039	0.0154384	0.705457	0.885922	779	0.843623	0.969269	-0.0533177	0.963718	-0.0840126	-0.153046	0.666966	-0.0997281	0.587559	Lower in PPCM	No	No
44	Glycolic Acid	GLYCOLIC_ACID	40	40	0.644175	0.915491	0.748324	0.918398	774	0.806167	0.963901	-0.0542262	0.963111	-0.0713041	-0.0763039	0.762586	-0.0220777	0.743607	Lower in PPCM	No	No
45	Adipic Acid	ADIPIC_ACID	40	40	0.250797	0.399091	0.817562	0.960936	860	0.566957	0.827451	0.0335519	1.02353	0.0512632	0.124557	0.705313	0.0910051	0.585517	Higher in PPCM	No	No
46	3-OH Propanoicacid	3_OH_PROPANOICACID	40	40	0.677845	0.0154866	0.818575	0.960936	846	0.661514	0.898997	0.0381732	1.02681	0.0509675	0.100675	0.73348	0.0625016	0.749922	Higher in PPCM	No	No
47	Ethyl Malonic Acid	ETHYL_MALONIC_ACID	40	40	0.160094	0.341311	0.855249	0.982626	806	0.957793	0.975864	-0.0293972	0.97983	-0.0405322	-0.000784584	0.707747	0.0286126	0.728664	Lower in PPCM	No	No
48	3-Phenyl Lacticacid	3_PHENYL_LACTICACID	40	40	0.162404	0.947563	0.923182	0.986269	824	0.821101	0.963901	0.0145546	1.01014	0.0214228	-0.0230299	0.686376	-0.0375845	0.659027	Higher in PPCM	No	No
49	3-OH-2-Methyl Butanoicacid	3_OH_2_METHYL_BUTANOICACID	40	40	0.807776	0.575438	0.933649	0.986269	831	0.76915	0.943957	-0.0141328	0.990252	-0.0184969	-0.0508015	0.719169	-0.0366687	0.792443	Lower in PPCM	No	No
50	Propionyl Glycine	PROPIONYL_GLYCINE	40	40	0.209582	0.625863	0.947549	0.986269	801	0.996161	0.996161	-0.0115179	0.992048	-0.0146156	-0.0428585	0.817369	-0.0313406	0.741703	Lower in PPCM	No	No
51	4 OH Phenyl Pyruvic Acid	4_OH_PHENYL_PYRUVIC_ACID	40	40	0.80058	0.770547	0.97467	0.986269	810	0.927164	0.975864	-0.00454036	0.996858	-0.00705441	0.07591	0.588408	0.0804504	0.682907	Lower in PPCM	No	No
52	4-Methyl-2-Oxovaleric Acid	4_METHYL_2_OXOVALERIC_ACID	40	40	0.968588	0.381197	0.978457	0.986269	811	0.919522	0.975864	0.00404664	1.00281	0.00599917	-0.0434207	0.654988	-0.0474673	0.680817	Higher in PPCM	No	No
53	3 OH Glutaric Acid	3_OH_GLUTARIC_ACID	40	40	0.728652	0.308247	0.983446	0.986269	807	0.950128	0.975864	0.00383309	1.00266	0.00460968	0.180321	0.79064	0.176488	0.855115	Higher in PPCM	No	No
54	Phenyl Pyruvic Acid	PHENYL_PYRUVIC_ACID	40	40	0.173646	0.994545	0.986269	0.986269	815	0.889034	0.975864	0.00229932	1.0016	0.00382381	-0.00753484	0.54625	-0.00983417	0.641008	Higher in PPCM	No	No

## Sheet: Key findings
Reviewer 2 statistical sensitivity analysis summary
Metabolite	Direction	Welch p	Welch BH-FDR q	Mann–Whitney p	Mann–Whitney BH-FDR q	PPCM Shapiro p	HC Shapiro p
Homogentisic Acid	Higher in PPCM	1.81511e-07	9.80159e-06	1.04261e-06	5.63009e-05	0.587556	0.828724
Lactic Acid	Lower in PPCM	0.000286227	0.00772813	0.000420856	0.0113631	0.936135	0.719339
Interpretation: Homogentisic acid and lactic acid remained statistically significant after BH-FDR correction in the Mann–Whitney U sensitivity analysis, supporting consistency of the two primary Welch/FDR-significant findings.

## Sheet: Analysis notes
Item	Details
Input data	Log2-transformed metabolite abundances for PPCM (n=40) and healthy controls (HC; n=40).
Group definitions	PPCM = postpartum/peripartum cardiomyopathy; HC = healthy control
Transformation	Statistical tests were performed on log2-transformed metabolite abundances.
Normality assessment	Shapiro–Wilk p values were calculated separately within PPCM and HC for each metabolite.
Primary comparison	Welch’s t-test, two-sided; Welch BH-FDR q values are shown for alignment with the manuscript primary analysis.
Sensitivity analysis	Mann–Whitney U test, two-sided; BH-FDR q values computed across all 54 metabolites.
Generated	2026-06-22 10:48
